# Supplementary material for: Systematic review of wastewater surveillance of antimicrobial resistance in human populations
Source: Environ Int. 2022 Apr;162:107171. doi: 10.1016/j.envint.2022.107171 (PMC8960996; doi:10.1016/j.envint.2022.107171)
Supplement: Supplementary data 5 [file mmc5.xlsx]

## Sheet: Sheet1
Data	Response
Title
DOI
Citation
Year published
Country of wastewater sampling
World bank region classification
World bank income classification
Multiple world bank regions?
Self-defined wastewater-based surveillance of human AMR study
Aim of study
AMR detection method type
Target organism
Target resistance (pheno)
Target resistance (geno)
WwTW sampling method
WwTW sub-sampling timeframe for one sample
Additional sampling methods used
WwTW sampling method description
WwTW sampling point
WwTW sampling point description
WwTW and sewershed description
Sewer inputs described?
Reported sewer inputs
Sewer input description
Presence of potential unique AMR sewer input?
WwTW flow rate (m3 day)
WwTW population equivalent
No. of WwTWs sampled
No. of wastewater samples
Year/s of sampling
Sampling season
Sampling campaign type
Longitudinal sampling timeframe (months)
Longitudinal interval between sampling (months)
Sampling weather conditions reported?
Weather conditions description
Wastewater sample storage temperature
Wastewater time taken before processing (hours)
Was wastewater sample frozen and thawed before processing?
No. of freeze-thaw cycles
Was wastewater filtered before processing?
Filter porosity(um)
No. WwTW wastewater samples
No. WwTW wastewater isolates
No. human compartment samples
No. human compartment isolates
AMR detection method
AMR pheno method description
AMR geno method description
Additional relevant methods
Human compartment type
Human compartment description
Comparison between wastewater and human compartment description
Wastewater and human compartment associated temporally?
Wastewater and human compartment associated geographically?
Does human compartment directly contribute to wastewater sampled?
Statistical tests conducted for wastewater-human comparison
Relevant findings
Any additional points of interest
Combinable prevalence data?
Phenotypic data extractable
Genotypic data extractable
