# Supplementary material for: Systematic review of wastewater surveillance of antimicrobial resistance in human populations
Source: Environ Int. 2022 Apr;162:107171. doi: 10.1016/j.envint.2022.107171 (PMC8960996; doi:10.1016/j.envint.2022.107171)
Supplement: Supplementary data 6 [file mmc6.xlsx]

## Sheet: Risk of bias assessment
Paper title	Citation	Bias	Author's judgement (high, low, unclear)	Support for judgement
A One Health Comparative Assessment of Antimicrobial Resistance in Generic and Extended-Spectrum Cephalosporin-Resistant Escherichia coli from Beef Production, Sewage and Clinical Settings	Adator et al. 2020a	Attrition bias: differences introduced by incomplete outcome data where data fields may be missing across comparison groups and longitudinal studies in particular may be missing timepoints due to logistical reasons	low	Data reported comprehensively
A One Health Comparative Assessment of Antimicrobial Resistance in Generic and Extended-Spectrum Cephalosporin-Resistant Escherichia coli from Beef Production, Sewage and Clinical Settings	Adator et al. 2020a	Other bias in reference to the uncertain presence of AMR/AMR-influencing sources which could have impacted study outcomes.	unclear	unclear - sites are not explicitly described in this paper - but papers citing this study include sewer input descriptions
A One Health Comparative Assessment of Antimicrobial Resistance in Generic and Extended-Spectrum Cephalosporin-Resistant Escherichia coli from Beef Production, Sewage and Clinical Settings	Adator et al. 2020a	Performance bias: differences introduced between sites and across comparison groups by the use of different processing/AMR detection approaches	low	Although different selective culture used for samples - consistent culture used for samples of interest here (sewage and human)
A One Health Comparative Assessment of Antimicrobial Resistance in Generic and Extended-Spectrum Cephalosporin-Resistant Escherichia coli from Beef Production, Sewage and Clinical Settings	Adator et al. 2020a	Reporting bias: differences arising from selective reporting where outcomes may be measured but not reported or disproportionately reported compared to other outcomes	low	No apparent selective reporting which would impact outcome interpretation
A One Health Comparative Assessment of Antimicrobial Resistance in Generic and Extended-Spectrum Cephalosporin-Resistant Escherichia coli from Beef Production, Sewage and Clinical Settings	Adator et al. 2020a	Selection bias: differences introduced across sampled sites by use of significantly different wastewater sampling method/strategy	low	Sample collection and timepoints appear to remain consistent
Whole Genome Sequencing Differentiates Presumptive Extended Spectrum Beta-Lactamase Producing Escherichia coli along Segments of the One Health Continuum	Adator et al. 2020b	Attrition bias: differences introduced by incomplete outcome data where data fields may be missing across comparison groups and longitudinal studies in particular may be missing timepoints due to logistical reasons	low	Data reported comprehensively
Whole Genome Sequencing Differentiates Presumptive Extended Spectrum Beta-Lactamase Producing Escherichia coli along Segments of the One Health Continuum	Adator et al. 2020b	Other bias in reference to the uncertain presence of AMR/AMR-influencing sources which could have impacted study outcomes.	unclear	Sites are described elsewhere but unclear which sites/timepoints are contributing to this study
Whole Genome Sequencing Differentiates Presumptive Extended Spectrum Beta-Lactamase Producing Escherichia coli along Segments of the One Health Continuum	Adator et al. 2020b	Performance bias: differences introduced between sites and across comparison groups by the use of different processing/AMR detection approaches	low	Although different selective culture used for samples - consistent culture used for samples of interest here (sewage and human)
Whole Genome Sequencing Differentiates Presumptive Extended Spectrum Beta-Lactamase Producing Escherichia coli along Segments of the One Health Continuum	Adator et al. 2020b	Reporting bias: differences arising from selective reporting where outcomes may be measured but not reported or disproportionately reported compared to other outcomes	low	No apparent selective reporting which would impact outcome interpretation
Whole Genome Sequencing Differentiates Presumptive Extended Spectrum Beta-Lactamase Producing Escherichia coli along Segments of the One Health Continuum	Adator et al. 2020b	Selection bias: differences introduced across sampled sites by use of significantly different wastewater sampling method/strategy	unclear	Sites are described elsewhere "Detailed description of feedlot cattle feces, catch basin, surface streams as well as processing plant, waste water treatment plant, and clinical sources from which presumptive ESBL-EC were collected are published elsewhere" but unclear which samples are contributing to this study
Antibiotics susceptibility pattern and virulence-associated genes in clinical and environment strains of Pseudomonas aeruginosa in Iraq	Aljanaby et al., 2018	Attrition bias: differences introduced by incomplete outcome data where data fields may be missing across comparison groups and longitudinal studies in particular may be missing timepoints due to logistical reasons	low	No apparent missing data
Antibiotics susceptibility pattern and virulence-associated genes in clinical and environment strains of Pseudomonas aeruginosa in Iraq	Aljanaby et al., 2018	Other bias in reference to the uncertain presence of AMR/AMR-influencing sources which could have impacted study outcomes.	unclear	Wastewater sampling point only described as "purified water station" in the same city as where clinical isolates were collected from.
Antibiotics susceptibility pattern and virulence-associated genes in clinical and environment strains of Pseudomonas aeruginosa in Iraq	Aljanaby et al., 2018	Performance bias: differences introduced between sites and across comparison groups by the use of different processing/AMR detection approaches	low	Same processing/AMR detection methods used on samples across comparison groups.
Antibiotics susceptibility pattern and virulence-associated genes in clinical and environment strains of Pseudomonas aeruginosa in Iraq	Aljanaby et al., 2018	Reporting bias: differences arising from selective reporting where outcomes may be measured but not reported or disproportionately reported compared to other outcomes	low	No apparent selective reporting which would impact outcome interpretation
Antibiotics susceptibility pattern and virulence-associated genes in clinical and environment strains of Pseudomonas aeruginosa in Iraq	Aljanaby et al., 2018	Selection bias: differences introduced across sampled sites by use of significantly different wastewater sampling method/strategy	unclear	Wastewater sampling method not described so unclear if kept consistent for all 60 samples collected
Antibiotic resistance genes in bacterial and bacteriophage fractions of Tunisian and Spanish wastewaters as markers to compare the antibiotic resistance patterns in each population	Colomer-Lluch et al. 2014	Attrition bias: differences introduced by incomplete outcome data where data fields may be missing across comparison groups and longitudinal studies in particular may be missing timepoints due to logistical reasons	unclear	Longitudinal sampling interval not reported so risk of missing timepoints unclear
Antibiotic resistance genes in bacterial and bacteriophage fractions of Tunisian and Spanish wastewaters as markers to compare the antibiotic resistance patterns in each population	Colomer-Lluch et al. 2014	Other bias in reference to the uncertain presence of AMR/AMR-influencing sources which could have impacted study outcomes.	low	Defined the presence of domestic-only and tourist facility sewer inputs
Antibiotic resistance genes in bacterial and bacteriophage fractions of Tunisian and Spanish wastewaters as markers to compare the antibiotic resistance patterns in each population	Colomer-Lluch et al. 2014	Performance bias: differences introduced between sites and across comparison groups by the use of different processing/AMR detection approaches	low	Same processing/AMR detection methods used across sites
Antibiotic resistance genes in bacterial and bacteriophage fractions of Tunisian and Spanish wastewaters as markers to compare the antibiotic resistance patterns in each population	Colomer-Lluch et al. 2014	Reporting bias: differences arising from selective reporting where outcomes may be measured but not reported or disproportionately reported compared to other outcomes	high	Total number of wastewater samples (and those contributing to analyses) originating from each comparison group not reported - "In total, 26 samples were used for total DNA extraction ".
Antibiotic resistance genes in bacterial and bacteriophage fractions of Tunisian and Spanish wastewaters as markers to compare the antibiotic resistance patterns in each population	Colomer-Lluch et al. 2014	Selection bias: differences introduced across sampled sites by use of significantly different wastewater sampling method/strategy	Unclear	Shared sampling method reported (grab) but sampling strategy not reported in details - "Samples from Tunisia comprise incoming raw sewage to WWTPs sampled in three locations between 2011 and 2014 (and) the area of Barcelona between 2011 and 2014"
Low overlap between carbapenem resistant Pseudomonas aeruginosa genotypes isolated from hospitalized patients and wastewater treatment plants	Golle et al. 2017	Attrition bias: differences introduced by incomplete outcome data where data fields may be missing across comparison groups and longitudinal studies in particular may be missing timepoints due to logistical reasons	low	No data missing across sites
Low overlap between carbapenem resistant Pseudomonas aeruginosa genotypes isolated from hospitalized patients and wastewater treatment plants	Golle et al. 2017	Other bias in reference to the uncertain presence of AMR/AMR-influencing sources which could have impacted study outcomes.	low	Hospital and community inputs defined for each STW, and considered in analyses - STW A " and would collect community sewage water in region associated with hospital A", STW B "and would collect also community sewage water associated with hospital B."
Low overlap between carbapenem resistant Pseudomonas aeruginosa genotypes isolated from hospitalized patients and wastewater treatment plants	Golle et al. 2017	Performance bias: differences introduced between sites and across comparison groups by the use of different processing/AMR detection approaches	low	Sample processing and AMR detection method was the same for both sites and clinical comparison group - "All isolates confirmed as P. aeruginosa were submitted for identical antibiotic susceptibility testing as described above for clinical strains."
Low overlap between carbapenem resistant Pseudomonas aeruginosa genotypes isolated from hospitalized patients and wastewater treatment plants	Golle et al. 2017	Reporting bias: differences arising from selective reporting where outcomes may be measured but not reported or disproportionately reported compared to other outcomes	low	No apparent selective reporting which would impact outcome interpretation
Low overlap between carbapenem resistant Pseudomonas aeruginosa genotypes isolated from hospitalized patients and wastewater treatment plants	Golle et al. 2017	Selection bias: differences introduced across sampled sites by use of significantly different wastewater sampling method/strategy	low	Sampling method not explicitly described but intervals are the same and method likely to remain consistent also - "Effluents from both WWTPs were sampled monthly for one-year period."
Detection of vancomycin-resistant Enterococcus faecium hospital-adapted lineages in municipal wastewater treatment plants indicates widespread distribution and release into the environment.	Gouliouris et al. 2019	Attrition bias: differences introduced by incomplete outcome data where data fields may be missing across comparison groups and longitudinal studies in particular may be missing timepoints due to logistical reasons	low	No data missing across sites
Detection of vancomycin-resistant Enterococcus faecium hospital-adapted lineages in municipal wastewater treatment plants indicates widespread distribution and release into the environment.	Gouliouris et al. 2019	Other bias in reference to the uncertain presence of AMR/AMR-influencing sources which could have impacted study outcomes.	low	Hospital inputs defined and considered in analyses - "20 municipal treatment plants in the East of England, half of which were not in direct receipt of hospital waste"
Detection of vancomycin-resistant Enterococcus faecium hospital-adapted lineages in municipal wastewater treatment plants indicates widespread distribution and release into the environment.	Gouliouris et al. 2019	Performance bias: differences introduced between sites and across comparison groups by the use of different processing/AMR detection approaches	low	Same processing/AMR detection methods used across sites
Detection of vancomycin-resistant Enterococcus faecium hospital-adapted lineages in municipal wastewater treatment plants indicates widespread distribution and release into the environment.	Gouliouris et al. 2019	Reporting bias: differences arising from selective reporting where outcomes may be measured but not reported or disproportionately reported compared to other outcomes	low	No apparent selective reporting which would impact outcome interpretation
Detection of vancomycin-resistant Enterococcus faecium hospital-adapted lineages in municipal wastewater treatment plants indicates widespread distribution and release into the environment.	Gouliouris et al. 2019	Selection bias: differences introduced across sampled sites by use of significantly different wastewater sampling method/strategy	low	Use of same sampling method across sites and timepoints
High Frequency of Vancomycin-Resistant Enterococci in Sewage and Fecal Samples of Healthy Carriers	Haghi et al. 2019	Attrition bias: differences introduced by incomplete outcome data where data fields may be missing across comparison groups and longitudinal studies in particular may be missing timepoints due to logistical reasons	unclear	Longitudinal sampling interval not reported so risk of missing timepoints unclear
High Frequency of Vancomycin-Resistant Enterococci in Sewage and Fecal Samples of Healthy Carriers	Haghi et al. 2019	Other bias in reference to the uncertain presence of AMR/AMR-influencing sources which could have impacted study outcomes.	high	Wastewater only described as "urban sewage water" with no other details - Unknown if sourced from STW or sewers, and if unique sewer inputs are present
High Frequency of Vancomycin-Resistant Enterococci in Sewage and Fecal Samples of Healthy Carriers	Haghi et al. 2019	Performance bias: differences introduced between sites and across comparison groups by the use of different processing/AMR detection approaches	low	All samples (sewage and faecal) were cultured with the same methods. All isolates were also tested with the same methods
High Frequency of Vancomycin-Resistant Enterococci in Sewage and Fecal Samples of Healthy Carriers	Haghi et al. 2019	Reporting bias: differences arising from selective reporting where outcomes may be measured but not reported or disproportionately reported compared to other outcomes	low	No apparent selective reporting which would impact outcome interpretation
High Frequency of Vancomycin-Resistant Enterococci in Sewage and Fecal Samples of Healthy Carriers	Haghi et al. 2019	Selection bias: differences introduced across sampled sites by use of significantly different wastewater sampling method/strategy	high	Wastewater was "collected randomly" between sites with no standard sampling inverval
Pathogen surveillance in the informal settlement, Kibera, Kenya, using a metagenomics approach	Hendriksen et al. 2019a	Attrition bias: differences introduced by incomplete outcome data where data fields may be missing across comparison groups and longitudinal studies in particular may be missing timepoints due to logistical reasons	low	No data missing across sites
Pathogen surveillance in the informal settlement, Kibera, Kenya, using a metagenomics approach	Hendriksen et al. 2019a	Other bias in reference to the uncertain presence of AMR/AMR-influencing sources which could have impacted study outcomes.	unclear	village demographics reported but no defining of additional AMR sources - unlikely due to village size
Pathogen surveillance in the informal settlement, Kibera, Kenya, using a metagenomics approach	Hendriksen et al. 2019a	Performance bias: differences introduced between sites and across comparison groups by the use of different processing/AMR detection approaches	low	Same processing/AMR detection methods used across sites
Pathogen surveillance in the informal settlement, Kibera, Kenya, using a metagenomics approach	Hendriksen et al. 2019a	Reporting bias: differences arising from selective reporting where outcomes may be measured but not reported or disproportionately reported compared to other outcomes	low	No apparent selective reporting which would impact outcome interpretation
Pathogen surveillance in the informal settlement, Kibera, Kenya, using a metagenomics approach	Hendriksen et al. 2019a	Selection bias: differences introduced across sampled sites by use of significantly different wastewater sampling method/strategy	low	Use of same sampling method across sites and timepoints
Global monitoring of antimicrobial resistance based on metagenomics analyses of urban sewage	Hendriksen et al. 2019b	Attrition bias: differences introduced by incomplete outcome data where data fields may be missing across comparison groups and longitudinal studies in particular may be missing timepoints due to logistical reasons	high	The samples of the first of the consecutive days were sequenced for 80 sites - results from 79 reported.
Global monitoring of antimicrobial resistance based on metagenomics analyses of urban sewage	Hendriksen et al. 2019b	Other bias in reference to the uncertain presence of AMR/AMR-influencing sources which could have impacted study outcomes.	low	Sewer inputs reported
Global monitoring of antimicrobial resistance based on metagenomics analyses of urban sewage	Hendriksen et al. 2019b	Performance bias: differences introduced between sites and across comparison groups by the use of different processing/AMR detection approaches	low	Same processing/AMR detection methods used across sites
Global monitoring of antimicrobial resistance based on metagenomics analyses of urban sewage	Hendriksen et al. 2019b	Reporting bias: differences arising from selective reporting where outcomes may be measured but not reported or disproportionately reported compared to other outcomes	low	No apparent selective reporting which would impact outcome interpretation
Global monitoring of antimicrobial resistance based on metagenomics analyses of urban sewage Global monitoring of antimicrobial resistance based on metagenomics analyses of urban sewage	Hendriksen et al. 2019b	Selection bias: differences introduced across sampled sites by use of significantly different wastewater sampling method/strategy	high	Different sampling methodology between sites (24H flow-proportional or limited-grab)
Surveillance of antibiotic resistant Escherichia coli in human populations through urban wastewater in ten European countries	Huijbers et al. 2020	Attrition bias: differences introduced by incomplete outcome data where data fields may be missing across comparison groups and longitudinal studies in particular may be missing timepoints due to logistical reasons	low	No data missing across sites
Surveillance of antibiotic resistant Escherichia coli in human populations through urban wastewater in ten European countries	Huijbers et al. 2020	Other bias in reference to the uncertain presence of AMR/AMR-influencing sources which could have impacted study outcomes.	low	Sewer inputs partially defined and considered "All treatment plants received domestic wastewater, with input from industries and hospitals. However, the proportions of these inputs are unknown."
Surveillance of antibiotic resistant Escherichia coli in human populations through urban wastewater in ten European countries	Huijbers et al. 2020	Performance bias: differences introduced between sites and across comparison groups by the use of different processing/AMR detection approaches	low	Same processing/AMR detection methods used across sites, and AST conducted to match how clinical surveillance data produced (e.g. same EUCAST breakpoints)
Surveillance of antibiotic resistant Escherichia coli in human populations through urban wastewater in ten European countries	Huijbers et al. 2020	Reporting bias: differences arising from selective reporting where outcomes may be measured but not reported or disproportionately reported compared to other outcomes	low	No apparent selective reporting which would impact outcome interpretation
Surveillance of antibiotic resistant Escherichia coli in human populations through urban wastewater in ten European countries	Huijbers et al. 2020	Selection bias: differences introduced across sampled sites by use of significantly different wastewater sampling method/strategy	low	Same or similar sampling methods across all sites, only minor differences in sampling weekdays (mon-tues or tues-weds) - avoiding weekend variations
Population-level surveillance of antibiotic resistance in Escherichia coli through sewage analysis	Hutinel et al. 2019	Attrition bias: differences introduced by incomplete outcome data where data fields may be missing across comparison groups and longitudinal studies in particular may be missing timepoints due to logistical reasons	low	No timepoints missed or data missing between sites
Population-level surveillance of antibiotic resistance in Escherichia coli through sewage analysis	Hutinel et al. 2019	Other bias in reference to the uncertain presence of AMR/AMR-influencing sources which could have impacted study outcomes.	unclear	Sewer inputs are not explicitly reported but hospital is described to be within area of STW and that primary care patients were served by sampled STWs - no mention of other inputs
Population-level surveillance of antibiotic resistance in Escherichia coli through sewage analysis	Hutinel et al. 2019	Performance bias: differences introduced between sites and across comparison groups by the use of different processing/AMR detection approaches	low	Different AMR detection methods were used between comparison groups (disk diffusion for clinical, broth screening for sewage) but comparability of methods was evaluated in the same study to show both methods in agreement. Panel of antibiotics for broth screening was chosen to match clinical testing "The panel of antibiotics tested was chosen to match the tests routinely performed on E. coli isola…
Population-level surveillance of antibiotic resistance in Escherichia coli through sewage analysis	Hutinel et al. 2019	Reporting bias: differences arising from selective reporting where outcomes may be measured but not reported or disproportionately reported compared to other outcomes	low	No apparent selective reporting which would impact outcome interpretation
Population-level surveillance of antibiotic resistance in Escherichia coli through sewage analysis	Hutinel et al. 2019	Selection bias: differences introduced across sampled sites by use of significantly different wastewater sampling method/strategy	low	Sampling methods and interval are the same across all STWs (24H flow-proportional), and method similar for hospital effluent (24H composite)
Characterisation, dissemination and persistence of gentamicin resistant Escherichia coli from a Danish university hospital to the waste water environment.	Jakobsen et al. 2008	Attrition bias: differences introduced by incomplete outcome data where data fields may be missing across comparison groups and longitudinal studies in particular may be missing timepoints due to logistical reasons	low	No data missing across sites/compartments
Characterisation, dissemination and persistence of gentamicin resistant Escherichia coli from a Danish university hospital to the waste water environment.	Jakobsen et al. 2008	Other bias in reference to the uncertain presence of AMR/AMR-influencing sources which could have impacted study outcomes.	low	Sewer inputs reported (hospital, industry and domestic-only) and considered during analyses "To be able to compare the prevalence of GENRE. coli isolates from hospital related and residential WW, samples from a WW outlet in a residential area in Copenhagen County with no known source of GEN or GENRE. coli was collected in the same period of time. "
Characterisation, dissemination and persistence of gentamicin resistant Escherichia coli from a Danish university hospital to the waste water environment.	Jakobsen et al. 2008	Performance bias: differences introduced between sites and across comparison groups by the use of different processing/AMR detection approaches	low	All samples from across sites/comparison groups processed and treated the same.
Characterisation, dissemination and persistence of gentamicin resistant Escherichia coli from a Danish university hospital to the waste water environment.	Jakobsen et al. 2008	Reporting bias: differences arising from selective reporting where outcomes may be measured but not reported or disproportionately reported compared to other outcomes	low	No apparent selective reporting which would impact outcome interpretation
Characterisation, dissemination and persistence of gentamicin resistant Escherichia coli from a Danish university hospital to the waste water environment.	Jakobsen et al. 2008	Selection bias: differences introduced across sampled sites by use of significantly different wastewater sampling method/strategy	high	Different sampling methodology between STWs (24H flow-proportional), hospital effluent (flow-adjusted composite) and domestic outlet (limited-composite)
A comparison of extended spectrum β-lactamase producing Escherichia coli from clinical, recreational water and wastewater samples associated in time and location	Jorgensen et al. 2017	Attrition bias: differences introduced by incomplete outcome data where data fields may be missing across comparison groups and longitudinal studies in particular may be missing timepoints due to logistical reasons	high	Missing data on total E.coli CFU for one wastewater timepoint - prevents resistance proportion calculation for this timepoint
A comparison of extended spectrum β-lactamase producing Escherichia coli from clinical, recreational water and wastewater samples associated in time and location	Jorgensen et al. 2017	Other bias in reference to the uncertain presence of AMR/AMR-influencing sources which could have impacted study outcomes.	unclear	No STW details reported "Daily flow proportional influent wastewater samples were collected from our local wastewater treatment plant" but STW catchment mentioned to include clinical comparison group
A comparison of extended spectrum β-lactamase producing Escherichia coli from clinical, recreational water and wastewater samples associated in time and location	Jorgensen et al. 2017	Performance bias: differences introduced between sites and across comparison groups by the use of different processing/AMR detection approaches	low	Same processing/AMR detection methods used across comparison groups
A comparison of extended spectrum β-lactamase producing Escherichia coli from clinical, recreational water and wastewater samples associated in time and location	Jorgensen et al. 2017	Reporting bias: differences arising from selective reporting where outcomes may be measured but not reported or disproportionately reported compared to other outcomes	low	No apparent selective reporting which would impact outcome interpretation
A comparison of extended spectrum β-lactamase producing Escherichia coli from clinical, recreational water and wastewater samples associated in time and location	Jorgensen et al. 2017	Selection bias: differences introduced across sampled sites by use of significantly different wastewater sampling method/strategy	low	Use of same sampling method for each timepoint at the one site
Predicting clinical resistance prevalence using sewage metagenomic data	Karkman et al. 2020	Attrition bias: differences introduced by incomplete outcome data where data fields may be missing across comparison groups and longitudinal studies in particular may be missing timepoints due to logistical reasons	unclear	GSSP data has potential high attrition due to missing data
Predicting clinical resistance prevalence using sewage metagenomic data	Karkman et al. 2020	Other bias in reference to the uncertain presence of AMR/AMR-influencing sources which could have impacted study outcomes.	low	low - Sewer inputs reported
Predicting clinical resistance prevalence using sewage metagenomic data	Karkman et al. 2020	Performance bias: differences introduced between sites and across comparison groups by the use of different processing/AMR detection approaches	low	Use of GSSP data - Same processing/AMR detection methods used across sites
Predicting clinical resistance prevalence using sewage metagenomic data	Karkman et al. 2020	Reporting bias: differences arising from selective reporting where outcomes may be measured but not reported or disproportionately reported compared to other outcomes	low	No apparent selective reporting which would impact outcome interpretation
Predicting clinical resistance prevalence using sewage metagenomic data	Karkman et al. 2020	Selection bias: differences introduced across sampled sites by use of significantly different wastewater sampling method/strategy	high	Use of GSSP data - Use of varied sampling methods across sites
Antibiotic resistant Klebsiella spp. from a hospital, hospital effluents and wastewater treatment plants in the uMgungundlovu District, KwaZulu-Natal, South Africa	King et al. 2020	Attrition bias: differences introduced by incomplete outcome data where data fields may be missing across comparison groups and longitudinal studies in particular may be missing timepoints due to logistical reasons	low	Data reported for all individual sites including no detection
Antibiotic resistant Klebsiella spp. from a hospital, hospital effluents and wastewater treatment plants in the uMgungundlovu District, KwaZulu-Natal, South Africa	King et al. 2020	Other bias in reference to the uncertain presence of AMR/AMR-influencing sources which could have impacted study outcomes.	unclear	Hospitals are defined clearly but unclear if these fall within sewersheds (same general location but not specified)
Antibiotic resistant Klebsiella spp. from a hospital, hospital effluents and wastewater treatment plants in the uMgungundlovu District, KwaZulu-Natal, South Africa	King et al. 2020	Performance bias: differences introduced between sites and across comparison groups by the use of different processing/AMR detection approaches	low	Same processing/AMR detection methods used across sites
Antibiotic resistant Klebsiella spp. from a hospital, hospital effluents and wastewater treatment plants in the uMgungundlovu District, KwaZulu-Natal, South Africa	King et al. 2020	Reporting bias: differences arising from selective reporting where outcomes may be measured but not reported or disproportionately reported compared to other outcomes	low	No apparent selective reporting which would impact outcome interpretation
Antibiotic resistant Klebsiella spp. from a hospital, hospital effluents and wastewater treatment plants in the uMgungundlovu District, KwaZulu-Natal, South Africa	King et al. 2020	Selection bias: differences introduced across sampled sites by use of significantly different wastewater sampling method/strategy	low	Sample sampling collection and timepoints for sites "On each occasion, four samples were taken from each WWTP, comprising influent and effluent, as well as upstream and downstream samples from the adjacent rivers."
Population Screening Using Sewage Reveals Pan-Resistant Bacteria in Hospital and Community Samples	Meir-Gruber et al. 2016	Attrition bias: differences introduced by incomplete outcome data where data fields may be missing across comparison groups and longitudinal studies in particular may be missing timepoints due to logistical reasons	low	No data missing across sites
Population Screening Using Sewage Reveals Pan-Resistant Bacteria in Hospital and Community Samples	Meir-Gruber et al. 2016	Other bias in reference to the uncertain presence of AMR/AMR-influencing sources which could have impacted study outcomes.	low	Sewer inputs reported (hospital, nursing homes and domestic-only) and considered during analyses
Population Screening Using Sewage Reveals Pan-Resistant Bacteria in Hospital and Community Samples	Meir-Gruber et al. 2016	Performance bias: differences introduced between sites and across comparison groups by the use of different processing/AMR detection approaches	low	Same processing/AMR detection methods used across sites
Population Screening Using Sewage Reveals Pan-Resistant Bacteria in Hospital and Community Samples	Meir-Gruber et al. 2016	Reporting bias: differences arising from selective reporting where outcomes may be measured but not reported or disproportionately reported compared to other outcomes	high	Number of clinical isolates tested/included in analyses not reported while number of wastewater isolates included was reported - specific reporting of comparison presented as percentages with no total number of clinical isolates reported.
Population Screening Using Sewage Reveals Pan-Resistant Bacteria in Hospital and Community Samples	Meir-Gruber et al. 2016	Selection bias: differences introduced across sampled sites by use of significantly different wastewater sampling method/strategy	low	Sampling methods are the same/very similar across all STWs and sewer systems (24H composites made up of 24/48 subsamples)
Genomic survey of Clostridium difficile reservoirs in the East of England implicates environmental contamination of wastewater treatment plants by clinical lineages	Moradigaravand et al., 2018	Attrition bias: differences introduced by incomplete outcome data where data fields may be missing across comparison groups and longitudinal studies in particular may be missing timepoints due to logistical reasons	low	No apparent missing data
Genomic survey of Clostridium difficile reservoirs in the East of England implicates environmental contamination of wastewater treatment plants by clinical lineages	Moradigaravand et al., 2018	Other bias in reference to the uncertain presence of AMR/AMR-influencing sources which could have impacted study outcomes.	low	Wastewater treatment works clearly described as being linked or unlinked to hospital effluents
Genomic survey of Clostridium difficile reservoirs in the East of England implicates environmental contamination of wastewater treatment plants by clinical lineages	Moradigaravand et al., 2018	Performance bias: differences introduced between sites and across comparison groups by the use of different processing/AMR detection approaches	low	Same processing/AMR detection methods used on samples across comparison groups.
Genomic survey of Clostridium difficile reservoirs in the East of England implicates environmental contamination of wastewater treatment plants by clinical lineages	Moradigaravand et al., 2018	Reporting bias: differences arising from selective reporting where outcomes may be measured but not reported or disproportionately reported compared to other outcomes	low	No apparent selective reporting which would impact outcome interpretation
Genomic survey of Clostridium difficile reservoirs in the East of England implicates environmental contamination of wastewater treatment plants by clinical lineages	Moradigaravand et al., 2018	Selection bias: differences introduced across sampled sites by use of significantly different wastewater sampling method/strategy	high	An alcohol shock step was only used during wastewater sampling for 9/20 sampled wastewater treatment works. Sequencing of isolates was biased towards effluent over influent (135/186, 73 %) and unclear if sequencing effort was focussed on specific wastewater treatment plants as wide range of isolates sequenced per site "The median (range) number of isolates sequenced per treatment plant was 9.8 (1…
Gene pool transmission of multidrug resistance among Campylobacter from livestock, sewage and human disease	Mourkas et al. 2019	Attrition bias: differences introduced by incomplete outcome data where data fields may be missing across comparison groups and longitudinal studies in particular may be missing timepoints due to logistical reasons	low	Data reported for all sites comprehensively
Gene pool transmission of multidrug resistance among Campylobacter from livestock, sewage and human disease	Mourkas et al. 2019	Other bias in reference to the uncertain presence of AMR/AMR-influencing sources which could have impacted study outcomes.	high	Samples collected as part of another study referenced but study does not report sewer inputs in detail
Gene pool transmission of multidrug resistance among Campylobacter from livestock, sewage and human disease	Mourkas et al. 2019	Performance bias: differences introduced between sites and across comparison groups by the use of different processing/AMR detection approaches	Unclear	Samples collected as part of another study referenced but multiple methods cited "Campylobacter isolates of urban effluent origin (n = 53; 6 C. jejuni and 47 C. coli) were collected from the wastewater treatment plants in the city of Madrid (Spain) between 2011 and 2013 (Ugarte‐Ruiz et al., 2015). All isolates were obtained using culture based methods (Moreno et al., 2000; Ugarte‐Ruiz et al., 201…
Gene pool transmission of multidrug resistance among Campylobacter from livestock, sewage and human disease	Mourkas et al. 2019	Reporting bias: differences arising from selective reporting where outcomes may be measured but not reported or disproportionately reported compared to other outcomes	low	No apparent selective reporting which would impact outcome interpretation
Gene pool transmission of multidrug resistance among Campylobacter from livestock, sewage and human disease	Mourkas et al. 2019	Selection bias: differences introduced across sampled sites by use of significantly different wastewater sampling method/strategy	Unclear	Samples collected as part of another study referenced but multiple methods cited "Campylobacter isolates of urban effluent origin (n = 53; 6 C. jejuni and 47 C. coli) were collected from the wastewater treatment plants in the city of Madrid (Spain) between 2011 and 2013 (Ugarte‐Ruiz et al., 2015). All isolates were obtained using culture based methods (Moreno et al., 2000; Ugarte‐Ruiz et al., 201…
Vancomycin-resistant enterococci with vanA gene in treated municipal wastewater and their association with human hospital strains	Oravcova et al., 2017	Attrition bias: differences introduced by incomplete outcome data where data fields may be missing across comparison groups and longitudinal studies in particular may be missing timepoints due to logistical reasons	low	No apparent missing data
Vancomycin-resistant enterococci with vanA gene in treated municipal wastewater and their association with human hospital strains	Oravcova et al., 2017	Other bias in reference to the uncertain presence of AMR/AMR-influencing sources which could have impacted study outcomes.	low	Wastewater treatment work and sewer inputs described
Vancomycin-resistant enterococci with vanA gene in treated municipal wastewater and their association with human hospital strains	Oravcova et al., 2017	Performance bias: differences introduced between sites and across comparison groups by the use of different processing/AMR detection approaches	low	Same processing/AMR detection methods used on samples across comparison groups.
Vancomycin-resistant enterococci with vanA gene in treated municipal wastewater and their association with human hospital strains	Oravcova et al., 2017	Reporting bias: differences arising from selective reporting where outcomes may be measured but not reported or disproportionately reported compared to other outcomes	low	No apparent selective reporting which would impact outcome interpretation
Vancomycin-resistant enterococci with vanA gene in treated municipal wastewater and their association with human hospital strains	Oravcova et al., 2017	Selection bias: differences introduced across sampled sites by use of significantly different wastewater sampling method/strategy	low	Sampling method (moore swab) kept consistent for each STW visit
Antibiotic resistance in European wastewater treatment plants mirrors the pattern of clinical antibiotic resistance prevalence	Pärnänen et al. 2019	Attrition bias: differences introduced by incomplete outcome data where data fields may be missing across comparison groups and longitudinal studies in particular may be missing timepoints due to logistical reasons	high	Four sites missing timepoint samples (2 sites in Portugal*, 2 sites in Ireland**). "*Since PT1 suffered an overflow during winter 2016 and was not operating in March 2016, samples were collected in another UWTP in the same region (PT3). **The analysis of wastewater influent was not possible in Ireland due to restrictions on wastewater sample collection."
Antibiotic resistance in European wastewater treatment plants mirrors the pattern of clinical antibiotic resistance prevalence	Pärnänen et al. 2019	Other bias in reference to the uncertain presence of AMR/AMR-influencing sources which could have impacted study outcomes.	low	Hospital sewer inputs reported (number of hospitals and size by beds)
Antibiotic resistance in European wastewater treatment plants mirrors the pattern of clinical antibiotic resistance prevalence	Pärnänen et al. 2019	Performance bias: differences introduced between sites and across comparison groups by the use of different processing/AMR detection approaches	low	Same processing/AMR detection methods used on samples across sites. Comparison groups appropriately matched "the information from the two sources was matched in terms of target antibiotics"
Antibiotic resistance in European wastewater treatment plants mirrors the pattern of clinical antibiotic resistance prevalence	Pärnänen et al. 2019	Reporting bias: differences arising from selective reporting where outcomes may be measured but not reported or disproportionately reported compared to other outcomes	low	No apparent selective reporting which would impact outcome interpretation
Antibiotic resistance in European wastewater treatment plants mirrors the pattern of clinical antibiotic resistance prevalence	Pärnänen et al. 2019	Selection bias: differences introduced across sampled sites by use of significantly different wastewater sampling method/strategy	low	Use of same sampling method and sample processing across sites - "All participants followed a common protocol for sampling, sample processing, and DNA extraction."
Interconnected microbiomes and resistomes in low-income human habitats	Pehrsson et al. 2016	Attrition bias: differences introduced by incomplete outcome data where data fields may be missing across comparison groups and longitudinal studies in particular may be missing timepoints due to logistical reasons	unclear	Collection of human faecal comparison group likely to have missed timepoints "We sampled 3.6 ± 2.0 individuals per house in RES and 5.7 ± 3.0 in PST. " but unclear
Interconnected microbiomes and resistomes in low-income human habitats	Pehrsson et al. 2016	Other bias in reference to the uncertain presence of AMR/AMR-influencing sources which could have impacted study outcomes.	high	Large STW with PE of 700000 but no sewage inputs defined other than "shanty towns" with no indication of healthcare/agricultural inputs that may be present
Interconnected microbiomes and resistomes in low-income human habitats	Pehrsson et al. 2016	Performance bias: differences introduced between sites and across comparison groups by the use of different processing/AMR detection approaches	low	Sample processing and DNA extraction method was the same for the comparison groups of interest: Wastewater - "metagenomic DNA was isolated using the phenol-chloroform extraction protocol used for faecal samples".
Interconnected microbiomes and resistomes in low-income human habitats	Pehrsson et al. 2016	Reporting bias: differences arising from selective reporting where outcomes may be measured but not reported or disproportionately reported compared to other outcomes	low	No apparent selective reporting which would impact outcome interpretation
Interconnected microbiomes and resistomes in low-income human habitats	Pehrsson et al. 2016	Selection bias: differences introduced across sampled sites by use of significantly different wastewater sampling method/strategy	unclear	Sampling method not reported - "Sewage influent (pre-treatment) and effluent (post-treatment) samples from the wastewater treatment plant ‘PTAR San Juan’, located in the vicinity of PST, were collected in collaboration with Water and Sewage Authority of Lima (SEDAPAL)."
Molecular epidemiology of ampicillin resistance in Salmonella spp. and Escherichia coli from wastewater and clinical specimens.	Pignato et al. 2010	Attrition bias: differences introduced by incomplete outcome data where data fields may be missing across comparison groups and longitudinal studies in particular may be missing timepoints due to logistical reasons	low	No data missing across sites
Molecular epidemiology of ampicillin resistance in Salmonella spp. and Escherichia coli from wastewater and clinical specimens.	Pignato et al. 2010	Other bias in reference to the uncertain presence of AMR/AMR-influencing sources which could have impacted study outcomes.	low	Sewer inputs defined - "No wastes from farms or slaughterhouses inflowed to the urban wastewater that were treated in the two plants."
Molecular epidemiology of ampicillin resistance in Salmonella spp. and Escherichia coli from wastewater and clinical specimens.	Pignato et al. 2010	Performance bias: differences introduced between sites and across comparison groups by the use of different processing/AMR detection approaches	low	Same processing/AMR detection methods used across sites and comparison groups - "Isolates were screened for resistance to eight antibiotics…"
Molecular epidemiology of ampicillin resistance in Salmonella spp. and Escherichia coli from wastewater and clinical specimens.	Pignato et al. 2010	Reporting bias: differences arising from selective reporting where outcomes may be measured but not reported or disproportionately reported compared to other outcomes	low	No apparent selective reporting which would impact outcome interpretation
Molecular epidemiology of ampicillin resistance in Salmonella spp. and Escherichia coli from wastewater and clinical specimens.	Pignato et al. 2010	Selection bias: differences introduced across sampled sites by use of significantly different wastewater sampling method/strategy	high	Different sampling interval between sites (every 2 weeks and every month) - "processed every 2 weeks (Plant A) or every month (Plant B)"
Dissemination of ESBL-producing Enterobacter cloacae complex from a hospital to the nearby environment in Guadeloupe (French West Indies): ST114 lineage coding for successful IncHI2/ST1 plasmid	Pot et al. 2020	Attrition bias: differences introduced by incomplete outcome data where data fields may be missing across comparison groups and longitudinal studies in particular may be missing timepoints due to logistical reasons	low	No apparent missing data
Dissemination of ESBL-producing Enterobacter cloacae complex from a hospital to the nearby environment in Guadeloupe (French West Indies): ST114 lineage coding for successful IncHI2/ST1 plasmid	Pot et al. 2020	Other bias in reference to the uncertain presence of AMR/AMR-influencing sources which could have impacted study outcomes.	low	Site described in detail with specific consideration of sewer input and proximity to hospitals.
Dissemination of ESBL-producing Enterobacter cloacae complex from a hospital to the nearby environment in Guadeloupe (French West Indies): ST114 lineage coding for successful IncHI2/ST1 plasmid	Pot et al. 2020	Performance bias: differences introduced between sites and across comparison groups by the use of different processing/AMR detection approaches	low	Sample processing and AMR detection remained consistent for all sites
Dissemination of ESBL-producing Enterobacter cloacae complex from a hospital to the nearby environment in Guadeloupe (French West Indies): ST114 lineage coding for successful IncHI2/ST1 plasmid	Pot et al. 2020	Reporting bias: differences arising from selective reporting where outcomes may be measured but not reported or disproportionately reported compared to other outcomes	low	No apparent selective reporting which would impact outcome interpretation
Dissemination of ESBL-producing Enterobacter cloacae complex from a hospital to the nearby environment in Guadeloupe (French West Indies): ST114 lineage coding for successful IncHI2/ST1 plasmid	Pot et al. 2020	Selection bias: differences introduced across sampled sites by use of significantly different wastewater sampling method/strategy	low	Sample sampling collection and timepoints for sites. "Raw water samples (500 ml) were collected within a time interval of up to 24 h at the different sites, stored at 4°C, and taken to the laboratory, where they were filtered within 4 h"
Biochemical Fingerprinting of Methicillin-Resistant Staphylococcus aureus Isolated From Sewage and Hospital in Iran	Rahimi et al. 2014	Attrition bias: differences introduced by incomplete outcome data where data fields may be missing across comparison groups and longitudinal studies in particular may be missing timepoints due to logistical reasons	low	No data missing across compartments
Biochemical Fingerprinting of Methicillin-Resistant Staphylococcus aureus Isolated From Sewage and Hospital in Iran	Rahimi et al. 2014	Other bias in reference to the uncertain presence of AMR/AMR-influencing sources which could have impacted study outcomes.	high	STW only described as "In 2010, an urban STP located in the west of Tehran was selected for collecting the sewage samples." without defining STW sampling point or sewer inputs, including if the clinical samples "collected from patients in a referral hospital in Tehran during 2010" were within STW catchment.
Biochemical Fingerprinting of Methicillin-Resistant Staphylococcus aureus Isolated From Sewage and Hospital in Iran	Rahimi et al. 2014	Performance bias: differences introduced between sites and across comparison groups by the use of different processing/AMR detection approaches	low	Same processing/AMR detection methods used across comparison groups - "all the S. aureus isolates were examined for susceptibility to…".
Biochemical Fingerprinting of Methicillin-Resistant Staphylococcus aureus Isolated From Sewage and Hospital in Iran	Rahimi et al. 2014	Reporting bias: differences arising from selective reporting where outcomes may be measured but not reported or disproportionately reported compared to other outcomes	low	No apparent selective reporting which would impact outcome interpretation
Biochemical Fingerprinting of Methicillin-Resistant Staphylococcus aureus Isolated From Sewage and Hospital in Iran	Rahimi et al. 2014	Selection bias: differences introduced across sampled sites by use of significantly different wastewater sampling method/strategy	low	No change in sampling method due to one site and one visit
Genomic surveillance of Escherichia coli in municipal wastewater treatment plants as an indicator of clinically relevant pathogens and their resistance genes.	Raven et al. 2019	Attrition bias: differences introduced by incomplete outcome data where data fields may be missing across comparison groups and longitudinal studies in particular may be missing timepoints due to logistical reasons	low	No data missing across sites
Genomic surveillance of Escherichia coli in municipal wastewater treatment plants as an indicator of clinically relevant pathogens and their resistance genes.	Raven et al. 2019	Other bias in reference to the uncertain presence of AMR/AMR-influencing sources which could have impacted study outcomes.	low	Hospital inputs defined and considered in analyses - "Of these (STWs), 10 were located downstream of acute hospitals and 10 did not directly receive hospital waste."
Genomic surveillance of Escherichia coli in municipal wastewater treatment plants as an indicator of clinically relevant pathogens and their resistance genes.	Raven et al. 2019	Performance bias: differences introduced between sites and across comparison groups by the use of different processing/AMR detection approaches	low	Same processing/AMR detection methods used across sites
Genomic surveillance of Escherichia coli in municipal wastewater treatment plants as an indicator of clinically relevant pathogens and their resistance genes.	Raven et al. 2019	Reporting bias: differences arising from selective reporting where outcomes may be measured but not reported or disproportionately reported compared to other outcomes	low	No apparent selective reporting which would impact outcome interpretation
Genomic surveillance of Escherichia coli in municipal wastewater treatment plants as an indicator of clinically relevant pathogens and their resistance genes.	Raven et al. 2019	Selection bias: differences introduced across sampled sites by use of significantly different wastewater sampling method/strategy	low	Use of same sampling method across sites and timepoints
Resistance patterns of Escherichia coli isolated from sewage sludge in comparison with those isolated from human patients in 2000 and 2009	Reinthaler et al. 2012	Attrition bias: differences introduced by incomplete outcome data where data fields may be missing across comparison groups and longitudinal studies in particular may be missing timepoints due to logistical reasons	low	No data missing across sites
Resistance patterns of Escherichia coli isolated from sewage sludge in comparison with those isolated from human patients in 2000 and 2009	Reinthaler et al. 2012	Other bias in reference to the uncertain presence of AMR/AMR-influencing sources which could have impacted study outcomes.	low	Sewer inputs reported (no hospital input) - "Only sewage treatment plants which did not receive wastewater from hospitals were used for this study"
Resistance patterns of Escherichia coli isolated from sewage sludge in comparison with those isolated from human patients in 2000 and 2009	Reinthaler et al. 2012	Performance bias: differences introduced between sites and across comparison groups by the use of different processing/AMR detection approaches	low	Same processing/AMR detection methods used across sites
Resistance patterns of Escherichia coli isolated from sewage sludge in comparison with those isolated from human patients in 2000 and 2009	Reinthaler et al. 2012	Reporting bias: differences arising from selective reporting where outcomes may be measured but not reported or disproportionately reported compared to other outcomes	low	No apparent selective reporting which would impact outcome interpretation
Resistance patterns of Escherichia coli isolated from sewage sludge in comparison with those isolated from human patients in 2000 and 2009	Reinthaler et al. 2012	Selection bias: differences introduced across sampled sites by use of significantly different wastewater sampling method/strategy	high	Use of different same sampling method across timepoints with difference of one day - "sludge samples were collected from different sewage treatment plants on five sampling days each" and "The second set of samples was collected between April and September 2009 on six sampling days."
Clonal groups of high-level gentamicin-resistant Enterococcus faecium isolated from municipal wastewater and clinical samples in Tehran, Iran	Saifi et al 2009	Attrition bias: differences introduced by incomplete outcome data where data fields may be missing across comparison groups and longitudinal studies in particular may be missing timepoints due to logistical reasons	unclear	Longitudinal sampling interval not reported so possibility of missing timepoints unclear
Clonal groups of high-level gentamicin-resistant Enterococcus faecium isolated from municipal wastewater and clinical samples in Tehran, Iran	Saifi et al 2009	Other bias in reference to the uncertain presence of AMR/AMR-influencing sources which could have impacted study outcomes.	high	Wastewater described as "collected from three STP located in different parts of Tehran" with no other details reported - no indication of if clinical comparison group isolates originate from STW catchments or sampling point
Clonal groups of high-level gentamicin-resistant Enterococcus faecium isolated from municipal wastewater and clinical samples in Tehran, Iran	Saifi et al 2009	Performance bias: differences introduced between sites and across comparison groups by the use of different processing/AMR detection approaches	low	Same processing methods used across sites - "To obtain the HLGR enterococci from wastewater, the raw sewage samples were..." and same AMR detection methods across sites/clinical comparison group "Resistance to antimicrobial agents was determined by disc diffusion and minimum inhibitory concentration (MIC) with microdilution method in accordance with the standard protocol (National Committee for C…
Clonal groups of high-level gentamicin-resistant Enterococcus faecium isolated from municipal wastewater and clinical samples in Tehran, Iran	Saifi et al 2009	Reporting bias: differences arising from selective reporting where outcomes may be measured but not reported or disproportionately reported compared to other outcomes	low	No apparent selective reporting which would impact outcome interpretation
Clonal groups of high-level gentamicin-resistant Enterococcus faecium isolated from municipal wastewater and clinical samples in Tehran, Iran	Saifi et al 2009	Selection bias: differences introduced across sampled sites by use of significantly different wastewater sampling method/strategy	unclear	Samplng method and strategy not reported - " enterococci isolates were collected from three STP"
Epidemiological Link Between Wastewater and Human Vancomycin-Resistant Enterococcus faecium Isolates	Talebi et al. 2008	Attrition bias: differences introduced by incomplete outcome data where data fields may be missing across comparison groups and longitudinal studies in particular may be missing timepoints due to logistical reasons	low	No data missing across sites
Epidemiological Link Between Wastewater and Human Vancomycin-Resistant Enterococcus faecium Isolates	Talebi et al. 2008	Other bias in reference to the uncertain presence of AMR/AMR-influencing sources which could have impacted study outcomes.	high	"Sewage samples were collected from three urban STPs located at different parts of Tehran", no details or sewer inputs reported. STW sampling point not reported.
Epidemiological Link Between Wastewater and Human Vancomycin-Resistant Enterococcus faecium Isolates	Talebi et al. 2008	Performance bias: differences introduced between sites and across comparison groups by the use of different processing/AMR detection approaches	low	Same processing/AMR detection methods used across sites - " All samples were refrigerated and transported to the microbiology laboratory…"
Epidemiological Link Between Wastewater and Human Vancomycin-Resistant Enterococcus faecium Isolates	Talebi et al. 2008	Reporting bias: differences arising from selective reporting where outcomes may be measured but not reported or disproportionately reported compared to other outcomes	low	No apparent selective reporting which would impact outcome interpretation
Epidemiological Link Between Wastewater and Human Vancomycin-Resistant Enterococcus faecium Isolates	Talebi et al. 2008	Selection bias: differences introduced across sampled sites by use of significantly different wastewater sampling method/strategy	low	Use of same sampling method across sites for each timepoint - "Six samplings were done from three urban STPs (two each)"
Prevalence of ESBL-producing Escherichia coli and carbapenem-resistant Enterobacteriaceae in treated wastewater: a comparison with nosocomial infection surveillance	Urase et al. 2020	Attrition bias: differences introduced by incomplete outcome data where data fields may be missing across comparison groups and longitudinal studies in particular may be missing timepoints due to logistical reasons	high	Data for proportion of presumtive ESB-producers, total Enterobacteriaceae and presumptive CRE CFU/ml missing for some wastewater samples - unclear if not detected or tests not performed.
Prevalence of ESBL-producing Escherichia coli and carbapenem-resistant Enterobacteriaceae in treated wastewater: a comparison with nosocomial infection surveillance	Urase et al. 2020	Other bias in reference to the uncertain presence of AMR/AMR-influencing sources which could have impacted study outcomes.	low	Sewer inputs defined and considered "All treatment plants except for E were operated by municipalities treating domestic wastewater, including a part of industrial and hospital wastewater.", "The plant E is a community plant treating kitchen and toilet wastewater from the Hachioji campus of Tokyo University of Technology.".
Prevalence of ESBL-producing Escherichia coli and carbapenem-resistant Enterobacteriaceae in treated wastewater: a comparison with nosocomial infection surveillance	Urase et al. 2020	Performance bias: differences introduced between sites and across comparison groups by the use of different processing/AMR detection approaches	low	Same processing/AMR detection methods used across sites
Prevalence of ESBL-producing Escherichia coli and carbapenem-resistant Enterobacteriaceae in treated wastewater: a comparison with nosocomial infection surveillance	Urase et al. 2020	Reporting bias: differences arising from selective reporting where outcomes may be measured but not reported or disproportionately reported compared to other outcomes	unclear	See attrition bias
Prevalence of ESBL-producing Escherichia coli and carbapenem-resistant Enterobacteriaceae in treated wastewater: a comparison with nosocomial infection surveillance	Urase et al. 2020	Selection bias: differences introduced across sampled sites by use of significantly different wastewater sampling method/strategy	low	Same sample collection methods and approach for all 12 WwTWs - all "taken to avoid rain events"
Surveillance of antimicrobial resistance among Escherichia coli in wastewater in Stockholm during 1 year: does it reflect the resistance trends in the society?	Youngkeun et al. 2015	Attrition bias: differences introduced by incomplete outcome data where data fields may be missing across comparison groups and longitudinal studies in particular may be missing timepoints due to logistical reasons	low	No missing data across sites
Surveillance of antimicrobial resistance among Escherichia coli in wastewater in Stockholm during 1 year: does it reflect the resistance trends in the society?	Youngkeun et al. 2015	Other bias in reference to the uncertain presence of AMR/AMR-influencing sources which could have impacted study outcomes.	low	Sewer inputs reported (hospital and no agricultural input) - "There are no agricultural sources that contribute significantly to the wastewater. "
Surveillance of antimicrobial resistance among Escherichia coli in wastewater in Stockholm during 1 year: does it reflect the resistance trends in the society?	Youngkeun et al. 2015	Performance bias: differences introduced between sites and across comparison groups by the use of different processing/AMR detection approaches	low	Same processing/AMR detection methods used across sites
Surveillance of antimicrobial resistance among Escherichia coli in wastewater in Stockholm during 1 year: does it reflect the resistance trends in the society?	Youngkeun et al. 2015	Reporting bias: differences arising from selective reporting where outcomes may be measured but not reported or disproportionately reported compared to other outcomes	high	Reporting of specific antibiotics out of those tested (4/10) for comparison due to trend present for these four - remaining 6 not mentioned in terms of comparison despite having equivalent data in EARS-Net
Surveillance of antimicrobial resistance among Escherichia coli in wastewater in Stockholm during 1 year: does it reflect the resistance trends in the society?	Youngkeun et al. 2015	Selection bias: differences introduced across sampled sites by use of significantly different wastewater sampling method/strategy	high	Different sampling methodology between STWs (24H flow-proportional) and hospital effluent (4H limited-composite)
Surveillance of Enterococcus spp. reveals distinct species and antimicrobial resistance diversity across a One-Health continuum	Zaheer et al. 2020	Attrition bias: differences introduced by incomplete outcome data where data fields may be missing across comparison groups and longitudinal studies in particular may be missing timepoints due to logistical reasons	low	No apparent missing data
Surveillance of Enterococcus spp. reveals distinct species and antimicrobial resistance diversity across a One-Health continuum	Zaheer et al. 2020	Other bias in reference to the uncertain presence of AMR/AMR-influencing sources which could have impacted study outcomes.	low	Location and inputs of WwTWs described with consideration of impact
Surveillance of Enterococcus spp. reveals distinct species and antimicrobial resistance diversity across a One-Health continuum	Zaheer et al. 2020	Performance bias: differences introduced between sites and across comparison groups by the use of different processing/AMR detection approaches	low	Although different culture methods used for diffenty sample type - consistent culture used for samples of interest here (sewage influent and effluent)
Surveillance of Enterococcus spp. reveals distinct species and antimicrobial resistance diversity across a One-Health continuum	Zaheer et al. 2020	Reporting bias: differences arising from selective reporting where outcomes may be measured but not reported or disproportionately reported compared to other outcomes	low	No apparent selective reporting which would impact outcome interpretation
Surveillance of Enterococcus spp. reveals distinct species and antimicrobial resistance diversity across a One-Health continuum	Zaheer et al. 2020	Selection bias: differences introduced across sampled sites by use of significantly different wastewater sampling method/strategy	low	Consistent methods described for all sites
Comparison of Extended-Spectrum-β-Lactamase (ESBL) Carrying Escherichia Coli From Sewage Sludge and Human Urinary Tract Infection	Zarfel et al. 2013	Attrition bias: differences introduced by incomplete outcome data where data fields may be missing across comparison groups and longitudinal studies in particular may be missing timepoints due to logistical reasons	low	No timepoints missed or data missing between sites
Comparison of Extended-Spectrum-β-Lactamase (ESBL) Carrying Escherichia Coli From Sewage Sludge and Human Urinary Tract Infection	Zarfel et al. 2013	Other bias in reference to the uncertain presence of AMR/AMR-influencing sources which could have impacted study outcomes.	unclear	Sampled large STWs serving large catchments with populations over 100,000 but sewer inputs not reported other than reporting clinical isolates originate from "from people living in the catchment area of the wastewater plant"
Comparison of Extended-Spectrum-β-Lactamase (ESBL) Carrying Escherichia Coli From Sewage Sludge and Human Urinary Tract Infection	Zarfel et al. 2013	Performance bias: differences introduced between sites and across comparison groups by the use of different processing/AMR detection approaches	low	Same processing/AMR detection methods used on samples across comparison groups.
Comparison of Extended-Spectrum-β-Lactamase (ESBL) Carrying Escherichia Coli From Sewage Sludge and Human Urinary Tract Infection	Zarfel et al. 2013	Reporting bias: differences arising from selective reporting where outcomes may be measured but not reported or disproportionately reported compared to other outcomes	low	No apparent selective reporting which would impact outcome interpretation
Comparison of Extended-Spectrum-β-Lactamase (ESBL) Carrying Escherichia Coli From Sewage Sludge and Human Urinary Tract Infection	Zarfel et al. 2013	Selection bias: differences introduced across sampled sites by use of significantly different wastewater sampling method/strategy	low	Sampling method (24H flow-proportional) kept consistent for each STW visit
Clonal Diversity of ESBL-Producing Escherichia coli Isolated from Environmental, Human and Food Samples	Ojer-Usoz et al., 2017	Attrition bias: differences introduced by incomplete outcome data where data fields may be missing across comparison groups and longitudinal studies in particular may be missing timepoints due to logistical reasons	low	No apparent missing data
Clonal Diversity of ESBL-Producing Escherichia coli Isolated from Environmental, Human and Food Samples	Ojer-Usoz et al., 2017	Other bias in reference to the uncertain presence of AMR/AMR-influencing sources which could have impacted study outcomes.	high	No details reported on the wastewater treatment plant "With regard to environmental niches, we have analyzed samples from Waste Water Treatment Plant (WWTP), rivers and farm beds"
Clonal Diversity of ESBL-Producing Escherichia coli Isolated from Environmental, Human and Food Samples	Ojer-Usoz et al., 2017	Performance bias: differences introduced between sites and across comparison groups by the use of different processing/AMR detection approaches	low	Same processing/AMR detection methods used on samples across comparison groups.
Clonal Diversity of ESBL-Producing Escherichia coli Isolated from Environmental, Human and Food Samples	Ojer-Usoz et al., 2017	Reporting bias: differences arising from selective reporting where outcomes may be measured but not reported or disproportionately reported compared to other outcomes	low	No apparent selective reporting which would impact outcome interpretation
Clonal Diversity of ESBL-Producing Escherichia coli Isolated from Environmental, Human and Food Samples	Ojer-Usoz et al., 2017	Selection bias: differences introduced across sampled sites by use of significantly different wastewater sampling method/strategy	unclear	No details reported on methods used in wastewater sampling

## Sheet: Overall qualitative measure
Citation and bias domain judgements	count	overall study-level risk				Cochrane risk of bias summary assessment guidelines
Adator et al. 2020a	5	Unclear risk of bias				Within a trial	Overall risk of bias	Interpretation
low	4					Low risk of bias for all key domains	Low risk of bias	Bias, if present, is unlikely to alter the results seriously
unclear	1					Low or unclear risk of bias for all key domains	Unclear risk of bias	A risk of bias that raises some doubt about the results
Adator et al. 2020b	5	Unclear risk of bias				High risk of bias for one or more key domains	High risk of bias	Bias may alter the results seriously
low	3
unclear	2
Aljanaby et al., 2018	5	Unclear risk of bias
low	3
unclear	2
Colomer-Lluch et al. 2014	5	High risk of bias
high	1
low	2
unclear	2
Golle et al. 2017	5	Low risk of bias
low	5
Gouliouris et al. 2019	5	Low risk of bias
low	5
Haghi et al. 2019	5	High risk of bias
high	2
low	2
unclear	1
Hendriksen et al. 2019a	5	Unclear risk of bias
low	4
unclear	1
Hendriksen et al. 2019b	5	High risk of bias
high	2
low	3
Huijbers et al. 2020	5	Low risk of bias
low	5
Hutinel et al. 2019	5	Unclear risk of bias
low	4
unclear	1
Jakobsen et al. 2008	5	High risk of bias
high	1
low	4
Jorgensen et al. 2017	5	High risk of bias
high	1
low	3
unclear	1
Karkman et al. 2020	5	High risk of bias
high	1
low	3
unclear	1
King et al. 2020	5	Unclear risk of bias
low	4
unclear	1
Meir-Gruber et al. 2016	5	High risk of bias
high	1
low	4
Moradigaravand et al., 2018	5	High risk of bias
high	1
low	4
Mourkas et al. 2019	5	High risk of bias
high	1
low	2
unclear	2
Ojer-Usoz et al., 2017	5	High risk of bias
high	1
low	3
unclear	1
Oravcova et al., 2017	5	Low risk of bias
low	5
Pärnänen et al. 2019	5	High risk of bias
high	1
low	4
Pehrsson et al. 2016	5	High risk of bias
high	1
low	2
unclear	2
Pignato et al. 2010	5	High risk of bias
high	1
low	4
Pot et al. 2020	5	Low risk of bias
low	5
Rahimi et al. 2014	5	High risk of bias
high	1
low	4
Raven et al. 2019	5	Low risk of bias
low	5
Reinthaler et al. 2012	5	High risk of bias
high	1
low	4
Saifi et al 2009	5	High risk of bias
high	1
low	2
unclear	2
Talebi et al. 2008	5	High risk of bias
high	1
low	4
Urase et al. 2020	5	High risk of bias
high	1
low	3
unclear	1
Youngkeun et al. 2015	5	High risk of bias
high	2
low	3
Zaheer et al. 2020	5	Low risk of bias
low	5
Zarfel et al. 2013	5	Unclear risk of bias
low	4
unclear	1
